# Supplementary material for: High-throughput automated microfluidic sample preparation for accurate microbial genomics
Source: Nat Commun. 2017 Jan 27;8:13919. doi: 10.1038/ncomms13919 (PMC5290157; doi:10.1038/ncomms13919)
Supplement: Supplementary Data 1 — Cost comparison different WGS sample preparation technologies for Illumina NGS. The listed cost includes labor and consumables. [file ncomms13919-s2.xlsx]

## Sheet: Sheet1
Supplementary Data 1. Cost comparison different WGS sample preparation technologies for Illumina NGS. The listed cost includes labor and consumables.
system name	technology basis	reaction volume (nL) per sample	purification capability	non-reagent consumables	control system cost*	technical batch size	reccomended input
Standard liquid handling	robotics	>5000	yes	tips & plates	$ > 100,000	SBS***	kit spec.
Labcyte Echo liq. Handling	acoustic droplet	10 - 10,000	no	plates	$ > 300 000	SBS***	kit spec.
AB Library Builder	robotics	>5000	yes	tips & plates	85000	13	kit spec.
BD-GenCell CLiC	robotics	>300	yes	oil	$ > 300 000	384	kit spec.
Illumina Neoprep DNA	electrowetting	300 - 2000	yes	oil, microdevice	100000	16	25 - 75 ng
10X Genomics DNA	emulsion droplet	1 x 1000's	no	oil, microdevice	75000	8	1 ng
Integrated Microfluidics	soft lithography	36	yes	microdevice	NA**	96	>5 pg***
* captial cost includes Covaris S2 low-throughput acoustic shearing instrument ($50k) if required for supported protocol
** cost of parts is $5,000
*** Society of Biomolecular Screening plates are available in 96, 384, 1536 well formats. Custom development is needed for high-density formats.
