# Supplementary material for: High-throughput automated microfluidic sample preparation for accurate microbial genomics
Source: Nat Commun. 2017 Jan 27;8:13919. doi: 10.1038/ncomms13919 (PMC5290157; doi:10.1038/ncomms13919)
Supplement: Supplementary Data 2 — List of samples. The device library construction efficiencies and resulting library fragment size distribution (supplementary note 4) agreed well with our input estimates. The clinical Pseudomonas genomic DNA was extracted using the Qiagen Blood & Tissue kit. The cell input samples were lysed by a combination of heat, detergents, and our own mixture of hydrolytic enzymes (Methods). [file ncomms13919-s3.xlsx]

## Sheet: Sheet1
Supplementary Data 2. List of samples. The device library construction efficiencies and resulting library fragment size distribution (supplementary note 4) agreed well with our input estimates. The clinical Pseudomonas genomic DNA was extracted using the Qiagen Blood & Tissue kit. The cell input samples were lysed by a combination of heat, detergents, and our own mixture of hydrolytic enzymes (Me…
sample series	organism	sample type	input amount	quantification method	DNA extraction	library construction	sequencing mode	patient subjects	samples	replicates	total
Clinical isolates of P. aeruginosa	P. aeruginosa	purified gDNA	50 pg	dsDNA flurorescence	Bench-top-Qiagen Lysis Kit	Device-Nextera	Hiseq2500 2x125	6	124	3	372
Clinical isolates of P. aeruginosa	E. coli controls	purified gDNA	50 pg	dsDNA flurorescence	Bench-top-Qiagen Lysis Kit	Device-Nextera	Hiseq2500 2x125	N/A	1	3	3
Clinical isolates of P. aeruginosa	negative controls	-	-	-	-	Device-Nextera	Hiseq2500 2x125	N/A	3	3	9
Clinical isolates of P. aeruginosa	P. aeruginosa	purified gDNA	50 pg	dsDNA flurorescence	Bench-top-Qiagen Lysis Kit	Device-Nextera	Miseq 2x150	1	1	3	3
Clinical isolates of P. aeruginosa	P. aeruginosa	purified gDNA	24 ng	dsDNA flurorescence	Bench-top-Qiagen Lysis Kit	Bench-top-Nextera	Miseq 2x150	1	1	3	3
M. tuberculosis	M. tuberculosis	cells	~10,000 cells	OD 600 nm	Device-lysis	Device-Nextera	Hiseq2500 2x101	2	6	3	18
Soil microcolonies	soil bacteria	cells	~10,000 cells	colony dimensions; on-device biomass	Device-lysis	Device-Nextera	Hiseq2500 2x101	N/A	14	1	14
Soil microcolonies	soil bacteria	cells	~10,000 cells	colony dimensions; on-device biomass	Bench-top-enzyme lysis	Bench-top-Nextera	Hiseq2500 2x101	N/A	14	1	14
Low input E. coli cell sample prep	E. coli	cells	~1,000 cells	hemocytometer; qPCR	Device-lysis	Device-Nextera	Hiseq2500 2x125	N/A	6	6	36
										Total	472
