# Supplementary material for: High-throughput automated microfluidic sample preparation for accurate microbial genomics
Source: Nat Commun. 2017 Jan 27;8:13919. doi: 10.1038/ncomms13919 (PMC5290157; doi:10.1038/ncomms13919)
Supplement: Supplementary Data 3 — Clinical sample collection methods and isolate counts by subject. Secondary plates are re-streaks from a single primary colony and served as technical controls. [file ncomms13919-s4.xlsx]

## Sheet: Sheet1
Supplementary Data 3. Clinical sample collection methods and isolate counts by subject. Secondary plates are re-streaks from a single primary colony and served as technical controls.
Subject ID	Collection	Plate Type	Number of isolates
1	Sputum	Primary	24
2	Thoracostomy	Primary	24
3	Urine	Secondary	16
4	Sputum	Secondary	24
5	BAL	Primary	24
6	BAL	Primary	12
