# Supplementary material for: High-throughput automated microfluidic sample preparation for accurate microbial genomics
Source: Nat Commun. 2017 Jan 27;8:13919. doi: 10.1038/ncomms13919 (PMC5290157; doi:10.1038/ncomms13919)
Supplement: Supplementary Data 4 — SNP detection cross-validation. All mutations in Lieberman et al. (2014) were identified using our analysis pipeline. We downloaded the raw Lieberman et al. (2014) fastq files deposited on NCBI and ran our analysis pipeline with the coverage, mapping, and allelic fraction filtering threshold set to 6, 45, and 0.82, respectively, the same filtering thresholds used in our clinical Pseudomonas aeruginosa study. We identified 186/187 SNPs reported in Lieberman et al. (2014) plus ten more SNPs. All 187 SNPs were identified by lowering our our coverage threshold to 4, but resulted in additional SNP calls. [file ncomms13919-s5.xlsx]

## Sheet: Sheet1
Supplementary Data 4. SNP detection cross-validation. All mutations in Lieberman et al. (2014) were identified using our analysis pipeline. We downloaded the raw Lieberman et al. (2014) fastq files deposited on NCBI and ran our analysis pipeline with the coverage, mapping, and allelic fraction filtering threshold set to 6, 45, and 0.82, respectively, the same filtering thresholds used in our clin…
	Analyzed with analysis pipeline reported here		Reported in Lieberman et al. (2014				Ancetral nucleotide	Muations found (if CDS)
Scaffold	position		position	Category (CDS=coding sequence, INT=intergenic)	Gene (when intergenic: nucleotides upstream, if smaller than 300bp)	Annotation (From Genebank file)			P1-01	P1-02	P1-03	P1-04	P1-05	P1-06	P1-07	P1-08	P1-09	P1-10	P1-11	P1-12	P1-13	P1-14	P1-15	P1-16	P1-17	P1-18	P1-19	P1-20	P1-21	P1-22	P1-23	P1-24	P1-25	P1-26	P1-27	P1-28	P1-29
NZ_CH482380.1	58744		58744	CDS	BDAG_00051	Asp-tRNAAsn/Glu-tRNAGln amidotransferase Asubunit	T	L264R	G	T	T	T	T	T	T	T	T	T	T	T	T	T	T	T	T	T	T	T	T	T	T	T	T	T	T	T	T
NZ_CH482380.1	72732		72732	CDS	BDAG_00060	PPE-repeat protein	A	V132G	A	A	A	A	A	A	A	A	A	A	A	A	A	A	A	A	C	A	A	A	A	A	A	A	A	A	A	A	A
NZ_CH482380.1	73622		73622	CDS	BDAG_00061	Methyl coenzyme M reductase alpha subunit	A	W21R	A	A	A	A	A	A	A	A	A	A	G	G	A	A	A	A	A	A	A	A	A	A	A	A	A	A	A	A	A
NZ_CH482380.1	84843		84843	CDS	BDAG_00072	Flagellar motor component	C	V264V	C	C	C	C	C	C	C	C	C	C	C	C	C	C	C	C	C	C	C	C	C	C	C	C	C	G	C	C	C
NZ_CH482380.1	100193		100193	INT			G		G	G	G	G	G	G	G	G	G	G	G	G	G	G	G	G	G	G	G	G	G	G	G	G	A	G	G	G	G
NZ_CH482380.1	139502		139502	CDS	BDAG_00108	hypothetical protein	G	A69A	G	G	G	G	G	C	C	C	C	C	C	C	C	C	C	C	C	C	C	C	C	C	C	G	G	G	G	G	G
NZ_CH482380.1	230878		230878	CDS	BDAG_00178	lytic transglycosylase PilT	C	V15V	C	C	C	C	C	C	C	C	C	C	C	C	C	C	C	C	C	C	C	C	A	C	C	C	C	C	C	C	C
NZ_CH482380.1	303954		303954	CDS	BDAG_00238	L-lactate permease	T	F305C	T	T	T	T	T	T	T	T	T	T	T	T	T	T	T	T	T	T	T	T	G	T	T	T	T	T	T	T	T
NZ_CH482380.1	389704		389704	CDS	BDAG_00289	Rhs family protein	A	S25G	A	A	A	G	A	A	A	A	A	A	A	A	A	A	A	A	A	A	A	A	A	A	A	A	A	A	A	A	A
NZ_CH482380.1	492094		492094	CDS	BDAG_00377	regulatory protein LysR	C	S130S	C	C	C	C	C	C	C	C	C	C	C	C	C	C	C	C	C	C	C	A	C	C	C	C	C	C	C	C	C
NZ_CH482380.1	621073		621073	CDS	BDAG_00480	hypothetical protein	C	A24A	C	C	C	C	C	C	C	C	T	T	C	C	C	C	C	C	C	C	C	C	C	C	C	C	C	C	C	C	C
NZ_CH482380.1	632899		632899	CDS	BDAG_00492	hypothetical protein	T	W148R	C	T	T	T	T	T	T	T	T	T	T	T	T	T	T	T	T	T	T	T	T	T	T	T	T	T	T	T	T
NZ_CH482380.1	667992		667992	CDS	BDAG_00523	Cytochrome c oxidase	C	A96V	T	C	C	C	C	C	C	C	C	C	C	C	C	C	C	C	C	C	C	C	C	C	C	C	C	C	C	C	C
NZ_CH482380.1	706170		706170	CDS	BDAG_00552	hypothetical protein	C	A16T	C	C	C	C	C	C	C	C	C	C	C	C	C	C	C	C	C	C	C	C	C	C	C	C	C	T	T	C	C
NZ_CH482380.1	730834		730834	CDS	BDAG_00577	hypothetical protein	A	V70A	A	G	G	G	G	A	A	A	A	A	A	A	A	A	A	A	A	A	A	A	A	A	A	A	A	A	A	A	A
NZ_CH482380.1	772101		772101	INT	BDAG_00614(88)	FAD/FMN-containing dehydrogenases	C		C	C	C	C	C	C	C	C	C	C	C	C	C	C	C	C	C	C	C	C	C	C	C	C	C	T	T	C	C
NZ_CH482380.1	784519		784519	CDS	BDAG_00623	Aspartyl-tRNA synthetase	C	N426K	C	C	C	C	C	C	C	C	C	C	C	C	C	C	C	C	C	C	C	C	C	C	C	C	C	C	C	G	G
NZ_CH482380.1	879013		879013	CDS	BDAG_00703	Rhs element Vgr protein; frameshift	T	S375R	T	G	T	T	T	T	T	T	T	T	T	T	T	T	T	T	T	T	T	T	T	T	T	T	T	T	T	T	T
NZ_CH482380.1	910341		910341	INT	BDAG_00732(248)	Transcriptional regulator	A		A	A	A	A	A	C	C	C	C	C	C	C	C	C	C	C	C	C	C	C	C	C	C	A	A	A	A	A	A
NZ_CH482380.1	910354		910354	INT	BDAG_00732(261)	Transcriptional regulator	G		G	A	A	A	A	G	G	G	G	G	G	G	G	G	G	G	G	G	G	G	G	G	G	G	G	A	A	G	G
NZ_CH482380.1	973178		973178	CDS	BDAG_00788	Adenylate kinase	T	D33A	T	G	T	T	T	T	T	T	T	T	T	T	T	T	T	T	T	T	T	T	T	T	T	T	T	T	T	T	T
NZ_CH482380.1	1054073		1054073	CDS	BDAG_00856	hypothetical protein	T	T96P	T	T	T	T	T	T	T	T	T	T	T	T	T	T	T	T	T	T	T	T	T	T	T	G	G	T	T	T	T
NZ_CH482380.1	1054205		1054205	CDS	BDAG_00856	hypothetical protein	G	R52S	G	G	G	G	G	G	G	G	G	G	G	G	G	G	G	G	G	G	G	G	G	G	G	G	G	T	T	G	G
NZ_CH482380.1	1055766		1055766	CDS	BDAG_00858	Leucyl aminopeptidase	A	K63T	A	A	A	A	A	A	A	C	A	A	A	A	A	A	A	A	A	A	A	A	A	A	A	A	A	A	A	A	A
NZ_CH482380.1	1114684		1114684	CDS	BDAG_00902	hypothetical protein	G	S300S	G	A	A	A	A	G	G	G	G	G	G	G	G	G	G	G	G	G	G	G	G	G	G	G	G	G	G	G	G
NZ_CH482380.1	1123179		1123179	CDS	BDAG_00909	hypothetical protein	C	L133L	C	C	C	C	C	C	C	C	C	C	C	C	C	C	C	C	C	C	C	C	C	C	C	C	C	T	T	C	C
NZ_CH482380.1	1165972		1165972	INT			T		T	T	T	T	T	T	T	T	T	T	T	T	T	T	T	T	T	T	T	T	T	T	T	T	T	C	C	T	T
NZ_CH482380.1	1173772		1173772	CDS	BDAG_00948	hypothetical protein	A	K326*	A	A	A	A	A	A	A	A	A	A	A	A	A	A	A	A	A	A	A	A	A	A	A	T	T	A	A	A	A
NZ_CH482380.1	1221590		1221590	CDS	BDAG_00985	MoxR-like ATPases	C	M185I	C	C	C	C	C	C	C	T	C	C	C	C	C	C	C	C	C	C	C	C	C	C	C	C	C	C	C	C	C
NZ_CH482380.1	1231522		1231522	CDS	BDAG_00994	3-carboxymuconate cyclase	C	T188M	C	C	C	C	C	C	C	C	C	C	C	C	C	C	C	C	C	C	C	C	C	C	C	C	C	C	C	T	T
NZ_CH482380.1	1366821		1366821	INT			T		G	T	T	T	T	T	T	T	T	T	T	T	T	T	T	T	T	T	T	T	T	T	T	T	T	T	T	T	T
NZ_CH482380.1	1372229		1372229	INT			T		G	T	T	T	T	T	T	T	T	T	T	T	T	T	T	T	T	T	T	T	T	T	T	T	T	T	T	T	T
NZ_CH482380.1	1372231		1372231	INT			A		A	A	A	A	A	A	A	A	A	A	A	A	A	A	A	A	A	A	A	A	A	A	A	A	G	A	A	A	A
NZ_CH482380.1	1379398		1379398	INT	BDAG_01121(50)	hypothetical protein	T		T	T	T	T	T	T	T	T	T	T	T	T	T	T	T	A	T	T	T	T	T	T	T	T	T	T	T	T	T
NZ_CH482380.1	1403403		1403403	CDS	BDAG_01141	Adenosylmethionine-8-amino-7-oxononanoateaminotransferase	G	R372H	G	G	G	G	G	G	G	G	G	G	G	A	G	G	G	G	G	G	G	G	G	G	G	G	G	G	G	G	G
NZ_CH482380.1	1405033		1405033	CDS	BDAG_01143	Acetylglutamate kinase	C	E296K	C	C	C	C	C	C	C	C	C	C	C	C	C	C	C	C	C	C	C	C	C	C	C	C	C	C	C	T	T
NZ_CH482380.1	1405633		1405633	CDS	BDAG_01143	Acetylglutamate kinase	G	L96V	C	G	G	G	G	G	G	G	G	G	G	G	G	G	G	G	G	G	G	G	G	G	G	G	G	G	G	G	G
NZ_CH482380.1	1430407		1430407	CDS	BDAG_01161	PAS	C	W562L	C	C	C	C	C	C	C	C	C	C	C	C	C	C	C	C	C	C	C	C	C	C	C	C	C	C	C	A	A
NZ_CH482380.1	1430971		1430971	CDS	BDAG_01161	PAS	A	V374G	A	A	A	A	A	A	A	A	A	A	A	A	A	A	A	A	A	A	A	A	A	A	A	A	A	C	C	A	A
NZ_CH482380.1	1431079		1431079	CDS	BDAG_01161	PAS	A	M338T	G	A	A	A	A	A	A	A	A	A	A	A	A	A	A	A	A	A	A	A	A	A	A	A	A	A	A	A	A
NZ_CH482380.1	1434708		1434708	CDS	BDAG_01162	2-oxo-acid dehydrogenase E1 componenthomodimeric type	C	R795S	C	C	C	C	C	C	C	C	C	C	C	C	C	C	C	C	C	C	C	C	C	C	C	C	C	C	C	A	A
NZ_CH482380.1	1440181		1440181	INT	BDAG_01166(40)	D-alanyl-D-alanine carboxypeptidase	A		A	A	A	A	A	A	A	A	A	A	A	A	A	A	A	A	A	A	A	A	A	A	A	A	A	A	A	T	T
NZ_CH482380.1	1440563		1440563	CDS	BDAG_01166	D-alanyl-D-alanine carboxypeptidase	C	Q115*	C	C	C	C	C	T	T	T	T	T	T	T	T	T	T	T	T	T	T	T	T	T	T	C	C	C	C	C	C
NZ_CH482380.1	1440689		1440689	CDS	BDAG_01166	D-alanyl-D-alanine carboxypeptidase	T	S157A	T	T	T	T	T	T	T	T	T	T	T	T	T	T	T	T	T	T	T	T	T	T	T	T	T	G	G	T	T
NZ_CH482380.1	1441135		1441135	CDS	BDAG_01166	D-alanyl-D-alanine carboxypeptidase	C	N305K	A	C	C	C	C	C	C	C	C	C	C	C	C	C	C	C	C	C	C	C	C	C	C	C	C	C	C	C	C
NZ_CH482380.1	1451063		1451063	CDS	BDAG_01178	Ferredoxin	C	G16G	C	C	C	C	C	C	C	C	C	C	C	C	C	C	C	T	C	C	C	C	C	C	C	C	C	C	C	C	C
NZ_CH482380.1	1466453		1466453	CDS	BDAG_01190	CTP synthase	A	T306P	A	A	A	A	A	C	C	C	C	C	C	C	C	C	C	C	C	C	C	C	C	C	C	A	A	A	A	A	A
NZ_CH482380.1	1528258		1528258	CDS	BDAG_01244	hypothetical protein	G	R5G	G	G	G	G	G	G	G	G	G	G	G	G	G	C	C	C	C	C	C	C	C	G	G	G	G	G	G	G	G
NZ_CH482380.1	1617388		1617388	CDS	BDAG_01313	hypothetical protein	A	Q99H	A	A	A	A	A	A	A	A	A	A	A	A	A	A	A	A	A	C	A	A	A	A	A	A	A	A	A	A	A
NZ_CH482380.1	1626797		1626797	CDS	BDAG_01323	ABC-type nitrate/sulfonate/bicarbonate transportsystems periplasmic component	T	D459G	T	T	T	T	T	T	C	C	T	T	T	T	T	T	T	T	T	T	T	T	T	T	T	T	T	T	T	T	T
NZ_CH482380.1	1656994		1656994	CDS	BDAG_01351	Acetylornithine deacetylase/Succinyl-diaminopimelate desuccinylase	G	A312E	G	G	G	G	G	G	G	G	G	G	G	G	G	G	G	G	G	G	G	G	G	G	G	T	T	G	G	G	G
NZ_CH482380.1	1774290		1774290	INT	BDAG_01448(133)	Transcriptional activator of acetoin/glycerol metabolism; frameshift	A		A	A	A	A	A	A	A	G	A	A	A	A	A	A	A	A	A	A	A	A	A	A	A	A	A	A	A	A	A
NZ_CH482380.1	1793449		1793449	CDS	BDAG_01465	hypothetical protein	C	Q10*	T	C	C	C	C	C	C	C	C	C	C	C	C	C	C	C	C	C	C	C	C	C	C	C	C	C	C	C	C
NZ_CH482380.1	1832140		1832140	CDS	BDAG_01498	Poly(3-hydroxyalkanoate) synthetase	A	Y471C	A	A	A	A	A	A	A	A	A	A	A	A	G	A	A	A	A	A	A	A	A	A	A	A	A	A	A	A	A
NZ_CH482380.1	1850591		1850591	CDS	BDAG_01516	ATPase component of ABC transporter	G	G16D	G	G	G	G	G	G	G	G	A	A	G	G	G	G	G	G	G	G	G	G	G	G	G	G	G	G	G	G	G
NZ_CH482380.1	1886542		1886542	CDS	BDAG_01546	hypothetical protein	C	E138D	C	C	C	C	C	C	C	C	C	C	C	C	C	C	C	C	C	C	C	C	C	C	C	C	C	C	C	G	G
NZ_CH482380.1	1892563		1892563	INT	BDAG_01553(87)	Transposase	T		T	T	T	T	T	T	G	G	T	T	T	T	T	T	T	T	T	T	T	T	T	T	T	T	T	T	T	T	T
NZ_CH482380.1	1900920		1900920	CDS	BDAG_01559	Transcriptional regulator	T	Y157F	T	T	T	T	T	T	T	T	T	T	T	T	T	T	T	T	T	T	T	T	T	T	T	A	A	T	T	T	T
NZ_CH482380.1	1960958		1960958	CDS	BDAG_01606	Outer membrane receptor protein	C	D659N	C	C	C	C	C	C	C	C	C	C	C	C	C	C	C	C	C	C	C	C	C	C	C	C	C	T	T	C	C
NZ_CH482380.1	1961112		1961112	CDS	BDAG_01606	Outer membrane receptor protein	C	M607I	C	C	C	C	C	C	C	C	C	C	C	C	C	C	C	C	C	C	C	C	C	C	C	T	T	C	C	C	C
NZ_CH482380.1	1970270		1970270	INT			C		C	A	C	C	C	C	C	C	C	C	C	C	C	C	C	C	C	C	C	C	C	C	C	G	G	C	C	C	C
NZ_CH482380.1	1997359		1997359	CDS	BDAG_01614	Transcriptional regulator	A	H92R	A	A	A	A	A	G	G	G	G	G	G	G	G	G	G	G	G	G	G	G	G	G	G	A	A	A	A	A	A
NZ_CH482380.1	2003930		2003930	CDS	BDAG_01620	hypothetical protein	G	G541G	G	G	G	G	G	G	A	A	G	G	G	G	G	G	G	G	G	G	G	G	G	G	G	G	G	G	G	G	G
NZ_CH482380.1	2023648		2023648	CDS	BDAG_01635	hypothetical protein	C	A5V	C	C	C	C	C	C	C	C	C	T	C	C	C	C	C	C	C	C	C	C	C	C	C	C	C	C	C	C	C
NZ_CH482380.1	2036364		2036364	CDS	BDAG_01647	hypothetical protein	G	R102H	A	G	G	G	G	G	G	G	G	G	G	G	G	G	G	G	G	G	G	G	G	G	G	G	G	G	G	G	G
NZ_CH482380.1	2043481		2043481	CDS	BDAG_01655	hypothetical protein	C	A223T	C	C	C	C	C	C	C	C	C	C	C	C	C	C	C	C	C	C	C	C	C	C	C	T	C	C	C	C	C
NZ_CH482380.1	2044594		2044594	INT			A		A	A	A	A	A	A	A	A	A	A	A	A	A	A	A	A	A	A	A	A	A	A	A	A	A	G	G	A	A
NZ_CH482380.1	2073522		2073522	CDS	BDAG_01684	hypothetical protein	A	F252V	A	A	A	A	A	A	A	A	A	A	A	A	A	A	A	C	A	A	A	A	A	A	A	A	A	A	A	A	A
NZ_CH482380.1	2133032		2133032	CDS	BDAG_01737	General substrate transporter	A	M145L	A	A	A	A	A	A	A	A	A	A	A	A	A	A	A	A	A	A	A	A	A	A	A	A	A	A	A	C	C
NZ_CH482380.1	2269857		2269857	CDS	BDAG_01846	hypothetical protein	G	V234L	C	G	G	G	G	G	G	G	G	G	G	G	G	G	G	G	G	G	G	G	G	G	G	G	G	G	G	G	G
NZ_CH482380.1	2287359		2287359	CDS	BDAG_01861	Glutamyl-tRNA synthetase	C	A280V	C	T	T	T	T	C	C	C	C	C	C	C	C	C	C	C	C	C	C	C	C	C	C	C	C	C	C	C	C
NZ_CH482380.1	2290940		2290940	CDS	BDAG_01865	Phospholipase C; frameshift	A	Q31H	A	A	A	A	A	A	A	A	A	A	A	C	A	A	A	A	A	A	A	A	A	A	A	A	A	A	A	A	A
NZ_CH482380.1	2359845		2359845	CDS	BDAG_01904	Response regulator	C	M52I	C	C	C	C	C	C	C	C	C	C	C	C	C	C	C	C	C	C	C	A	C	C	C	C	C	C	C	C	C
NZ_CH482380.1	2395075		2395075	CDS	BDAG_01930	Polyphosphate kinase	C	L496L	C	C	C	C	C	C	C	C	C	C	C	C	C	C	C	C	C	C	C	C	C	C	C	C	C	T	T	C	C
NZ_CH482380.1	2473930		2473930	CDS	BDAG_01994	Protein chain release factor B	G	S57F	G	G	G	G	G	G	G	G	G	G	G	G	G	G	G	G	G	G	G	G	G	G	G	A	G	G	G	G	G
NZ_CH482380.1	2497656		2497656	INT	BDAG_02008(52)	regulatory proteins	C		C	C	C	C	C	C	C	C	C	C	C	C	C	C	C	C	C	C	C	C	C	C	C	C	C	C	G	C	C
NZ_CH482380.1	2528025		2528025	INT			T		T	T	T	T	T	T	T	T	T	T	T	T	T	T	T	T	T	T	T	T	T	T	T	T	T	T	T	G	G
NZ_CH482380.1	2611255		2611255	INT	BDAG_02101(9)	acyl-carrier-protein S-malonyltransferase; frameshift	G		G	G	G	G	G	G	G	G	A	A	G	G	G	G	G	G	G	G	G	G	G	G	G	G	G	G	G	G	G
NZ_CH482380.1	2621662		2621662	CDS	BDAG_02112	Ribonucleases G and E	G	A679T	G	G	G	G	G	G	G	G	G	G	G	G	G	G	G	A	G	G	G	G	G	G	G	G	G	G	G	G	G
NZ_CH482380.1	2651902		2651902	INT	BDAG_02137(115)	Response regulator	C		C	C	C	C	C	C	C	C	C	C	C	C	C	C	C	C	C	C	C	C	C	C	C	C	C	C	C	T	T
NZ_CH482380.1	2694719		2694719	CDS	BDAG_02180	DNA gyrase subunit A	G	D87E	G	G	G	G	G	G	G	G	G	G	G	G	G	G	G	G	G	G	G	G	G	G	G	G	G	G	G	C	C
NZ_CH482380.1	2694730		2694730	CDS	BDAG_02180	DNA gyrase subunit A	C	A84P	C	G	G	G	G	C	C	C	C	C	C	C	C	C	C	C	C	C	C	C	C	C	C	C	C	C	C	C	C
NZ_CH482380.1	2694732		2694732	CDS	BDAG_02180	DNA gyrase subunit A	G	T83K	G	G	G	G	G	G	G	G	G	G	G	G	G	G	G	G	G	G	G	G	G	G	G	G	G	T	T	G	G
NZ_CH482380.1	2813842		2813842	CDS	BDAG_02286	ABC-type branched-chain amino acid transportsystems periplasmic component	G	K8K	G	G	G	G	G	G	G	G	G	G	G	G	G	G	G	G	G	G	G	A	G	G	G	G	G	G	G	G	G
NZ_CH482380.1	2842986		2842986	CDS	BDAG_02311	4-hydroxybenzoate polyprenyltransferase	G	W162*	G	G	G	G	G	A	A	A	A	A	A	A	A	A	A	A	A	A	A	A	A	A	A	G	G	G	G	G	G
NZ_CH482380.1	2882207		2882207	CDS	BDAG_02345	Outer membrane lipoprotein-sorting protein	T	V164V	T	T	T	T	T	T	T	T	T	T	T	T	T	T	T	T	T	T	T	T	T	T	T	T	T	T	T	G	G
NZ_CH482380.1	2897714		2897714	CDS	BDAG_02360	2-hydroxychromene-2-carboxylate isomerase	C	P17L	C	C	C	C	C	C	C	C	C	C	C	C	C	C	C	C	C	C	C	C	C	C	C	C	C	C	C	T	T
NZ_CH482380.1	2922172		2922172	INT	BDAG_02378(110)	2-polyprenyl-6-methoxyphenol hydroxylase	T		T	T	T	T	T	T	T	T	T	T	T	T	T	T	T	T	T	T	T	T	T	T	T	T	T	T	T	G	G
NZ_CH482380.1	2927180		2927180	CDS	BDAG_02384	hypothetical protein	G	G44D	G	G	G	G	G	G	G	G	G	G	A	A	A	A	A	A	A	A	A	A	A	G	G	G	G	G	G	G	G
NZ_CH482380.1	2959751		2959751	CDS	BDAG_02418	DnaJ-class molecular chaperone	T	D138V	T	T	T	T	T	T	T	A	T	T	T	T	T	T	T	T	T	T	T	T	T	T	T	T	T	T	T	T	T
NZ_CH482380.1	3011615		3011615	CDS	BDAG_02456	hypothetical protein	T	D82A	T	T	T	T	T	T	T	T	T	T	T	T	T	T	T	T	T	T	T	T	T	T	T	G	G	T	T	T	T
NZ_CH482380.1	3015725		3015725	CDS	BDAG_02461	hypothetical protein	A	T47P	A	A	A	A	A	A	A	A	A	A	A	A	A	A	A	A	A	C	C	C	C	A	A	A	A	A	A	A	A
NZ_CH482380.1	3039140		3039140	CDS	BDAG_02480	hypothetical protein	G	S306N	A	G	G	G	G	G	G	G	G	G	G	G	G	G	G	G	G	G	G	G	G	G	G	G	G	G	G	G	G
NZ_CH482380.1	3071392		3071392	INT	BDAG_02503(90)	Dihydroxyacid dehydratase/phosphogluconatedehydratase	A		A	A	A	A	C	A	A	A	A	A	A	A	A	A	A	A	A	A	A	A	A	A	A	A	A	A	A	A	A
NZ_CH482380.1	3197784		3197784	CDS	BDAG_02607	NAD-dependent aldehyde dehydrogenase	C	A537V	C	C	C	C	C	C	C	C	C	C	C	C	C	C	C	C	C	C	C	C	C	C	C	C	T	C	C	C	C
NZ_CH482380.1	3236553		3236553	INT	BDAG_02643(264)	Amino acid permease-associated region	T		T	T	T	T	T	T	A	A	T	T	T	T	T	T	T	T	T	T	T	T	T	T	T	T	T	T	T	T	T
NZ_CH482380.1	3237831		3237831	CDS	BDAG_02645	Molecular chaperone; frameshift	C	A146A	C	C	C	C	C	C	C	C	C	C	C	T	C	C	C	C	C	C	C	C	C	C	C	C	C	C	C	C	C
NZ_CH482380.1	3326078		3326078	CDS	BDAG_02715	ATP phosphoribosyltransferase	C	A128A	C	T	T	T	T	C	C	C	C	C	C	C	C	C	C	C	C	C	C	C	C	C	C	C	C	C	C	C	C
NZ_CH482381.1	26495		26495	CDS	BDAG_02822	hypothetical protein	A	V11V	A	T	T	T	T	A	A	A	A	A	A	A	A	A	A	A	A	A	A	A	A	A	A	A	A	A	A	A	A
NZ_CH482381.1	46468		46468	CDS	BDAG_02837	hypothetical protein	A	H62L	A	A	A	A	A	T	A	A	A	A	A	A	A	A	A	A	A	A	A	A	A	A	A	A	A	A	A	A	A
NZ_CH482381.1	88087		88087	CDS	BDAG_02877	DNA-directed RNA polymerase sigma subunit	C	A107G	C	C	C	C	C	G	G	G	G	G	G	G	G	G	G	G	G	G	G	G	G	G	G	C	C	C	C	C	C
NZ_CH482381.1	88137		88137	CDS	BDAG_02877	DNA-directed RNA polymerase sigma subunit	A	T124P	A	A	A	A	A	A	A	A	A	A	A	A	A	A	A	A	A	A	A	A	A	A	A	C	C	A	A	A	A
NZ_CH482381.1	118048		118048	CDS	BDAG_02889	6-phosphogluconate dehydrogenase	G	E297D	G	G	G	G	G	G	G	G	G	G	G	G	G	G	G	G	C	G	G	G	G	G	G	G	G	G	G	G	G
NZ_CH482381.1	171365		171365	CDS	BDAG_02935	hypothetical protein	G	V48F	G	G	G	G	G	T	T	T	T	T	T	T	T	T	T	T	T	T	T	T	T	T	T	T	T	T	T	G	G
NZ_CH482381.1	192458		192458	INT	BDAG_02950(112)	hypothetical protein	C		C	C	C	C	C	C	C	C	C	C	C	C	C	C	C	C	C	C	C	C	T	C	C	C	C	C	C	C	C
NZ_CH482381.1	208458		208458	INT	BDAG_02960(102)	Methionyl-tRNA formyltransferase	C		C	C	C	C	C	T	T	T	T	T	T	T	T	T	T	T	T	T	T	T	T	T	T	C	C	C	C	C	C
NZ_CH482381.1	232822		232822	CDS	BDAG_02979	type II and III secretion system protein	C	T143R	C	C	C	G	C	C	C	C	C	C	C	C	C	C	C	C	C	C	C	C	C	C	C	C	C	C	C	C	C
NZ_CH482381.1	258167		258167	CDS	BDAG_03003	Large exoprotein involved in heme utilization oradhesion	A	Q420H	A	A	A	A	A	A	A	A	A	A	A	A	A	A	A	A	A	A	A	A	A	A	A	A	A	C	C	A	A
NZ_CH482381.1	263536		263536	CDS	BDAG_03003	Large exoprotein involved in heme utilization oradhesion	A	Y2210C	A	A	A	A	A	A	A	A	A	G	A	A	A	A	A	A	A	A	A	A	A	A	A	A	A	A	A	A	A
NZ_CH482381.1	275229		275229	INT			A		A	A	A	A	A	A	A	A	A	A	A	A	A	A	A	A	A	A	A	A	A	A	A	A	G	A	A	A	A
NZ_CH482381.1	277945		277945	CDS	BDAG_03009	NAD-dependent aldehyde dehydrogenase	G	A35G	G	G	G	G	G	G	G	G	G	G	G	G	G	G	G	G	G	G	G	C	G	G	G	G	G	G	G	G	G
NZ_CH482381.1	280967		280967	INT			T		T	T	T	T	T	T	T	T	T	T	T	T	T	T	T	T	T	T	T	T	T	T	T	T	T	T	T	C	C
NZ_CH482381.1	311640		311640	CDS	BDAG_03032	Signal transduction histidine kinase	T	F57L	T	T	T	T	T	T	T	T	T	T	T	T	T	T	T	T	T	T	T	T	T	T	T	G	T	T	T	T	T
NZ_CH482381.1	362552		362552	INT	BDAG_03064(174)	ABC-type nitrate/sulfonate/bicarbonate transportsystems periplasmic component	A		A	A	A	A	A	A	A	A	A	A	A	A	A	A	A	A	A	A	A	A	A	A	A	A	A	A	A	G	G
NZ_CH482381.1	380341		380341	CDS	BDAG_03081	hypothetical protein	G	S23S	G	G	G	G	G	G	G	G	G	G	G	G	G	G	G	C	G	G	G	G	G	G	G	G	G	G	G	G	G
NZ_CH482381.1	382479		382479	INT	BDAG_03083(119)	L-asparaginase II	C		C	C	C	C	C	C	C	C	C	C	C	C	C	C	C	C	C	C	C	C	C	T	T	C	C	C	C	C	C
NZ_CH482381.1	389405		389405	INT			T		T	T	T	T	C	T	T	T	T	T	T	T	T	T	T	T	T	T	T	T	T	T	T	T	T	T	T	T	T
NZ_CH482381.1	397597		397597	CDS	BDAG_03095	ABC-type amino acid transport/signal transduction systems periplasmic component	T	L35V	T	T	G	T	T	T	T	T	T	T	T	T	T	T	T	T	T	T	T	T	T	T	T	T	T	T	T	T	T
NZ_CH482381.1	413904		413904	INT			A		A	A	A	A	A	A	A	A	A	A	C	C	C	C	C	C	C	C	C	C	C	A	A	A	A	A	A	A	A
NZ_CH482381.1	426920		426920	CDS	BDAG_03112	hypothetical protein	C	G347R	C	C	C	C	C	C	C	C	C	C	C	G	C	C	C	C	C	C	C	C	C	C	C	C	C	C	C	C	C
NZ_CH482381.1	431033		431033	INT	BDAG_03113(52)	hypothetical protein	C		C	T	C	C	C	C	C	C	C	C	C	C	C	C	C	C	C	C	C	C	C	C	C	C	C	C	C	C	C
NZ_CH482381.1	497073		497073	CDS	BDAG_03153	ATPase component of ABC transporter	C	P231S	C	C	C	C	C	C	C	C	C	C	C	C	C	C	C	C	C	C	C	C	C	C	C	C	C	T	T	C	C
NZ_CH482381.1	551467		551467	INT	BDAG_03192(182)	cAMP-binding protein	T		G	T	T	T	T	T	T	T	T	T	T	T	T	T	T	T	T	T	T	T	T	T	T	T	T	T	T	T	T
NZ_CH482381.1	552188		552188	CDS	BDAG_03192	cAMP-binding protein	C	L180L	C	C	C	C	C	C	C	C	C	C	C	C	C	C	C	C	C	C	C	C	C	T	T	C	C	C	C	C	C
NZ_CH482381.1	576332		576332	CDS	BDAG_03207	Nucleoside-diphosphate-sugar epimerase	A	E186D	A	A	A	A	A	A	A	A	A	A	A	A	A	A	A	A	A	A	A	A	A	A	A	A	A	T	T	A	A
NZ_CH482381.1	692707		692707	CDS	BDAG_03303	Universal stress protein UspA	C	A151V	C	C	C	C	C	C	C	C	C	C	C	C	C	C	C	C	C	C	C	C	C	C	C	C	C	T	T	C	C
NZ_CH482381.1	703726		703726	INT			A		A	A	A	C	A	A	A	A	A	A	A	A	A	A	A	A	A	A	A	A	A	A	A	A	A	A	A	A	A
NZ_CH482381.1	712679		712679	INT			T		G	T	T	T	T	T	T	T	T	T	T	T	T	T	T	T	T	T	T	T	T	T	T	T	T	T	T	T	T
NZ_CH482381.1	742616		742616	CDS	BDAG_03333	hypothetical protein	A	K47T	A	A	A	A	A	A	A	A	A	A	A	A	A	A	A	A	A	A	A	A	A	A	C	A	A	A	A	A	A
NZ_CH482381.1	745172		745172	CDS	BDAG_03335	Type II secretory pathway component PulF	G	P136P	G	G	G	G	G	G	G	G	G	G	G	G	G	G	G	G	G	T	G	G	G	G	G	G	G	G	G	G	G
NZ_CH482381.1	772315		772315	INT			G		G	G	G	G	G	G	G	G	G	C	G	G	G	G	G	G	G	G	G	G	G	G	G	G	G	G	G	G	G
NZ_CH482381.1	819544		819544	INT			T		T	T	T	T	T	G	G	G	G	G	G	G	G	G	G	G	G	G	G	G	G	G	G	T	T	T	T	T	T
NZ_CH482381.1	826221		826221	INT			C		C	C	C	C	C	C	C	C	C	C	C	C	C	C	C	C	C	C	C	C	C	C	C	A	A	C	C	C	C
NZ_CH482381.1	829908		829908	CDS	BDAG_03392	Pyridoxal-5'-phosphate-dependent enzyme	G	K111K	A	G	G	G	G	G	G	G	G	G	G	G	G	G	G	G	G	G	G	G	G	G	G	G	G	G	G	G	G
NZ_CH482381.1	840402		840402	CDS	BDAG_03404	Transcriptional regulator	C	A10T	C	C	C	C	C	C	C	C	C	C	C	C	C	C	C	C	C	C	C	C	C	C	C	C	C	C	C	T	T
NZ_CH482381.1	876554		876554	INT	BDAG_03431(94)	Dihydroxyacid dehydratase/phosphogluconatedehydratase	A		A	C	C	C	C	A	A	A	A	A	A	A	A	A	A	A	A	A	A	A	A	A	A	A	A	A	A	A	A
NZ_CH482381.1	890418		890418	CDS	BDAG_03442	Coenzyme F390 synthetase	G	A439V	A	G	G	G	G	G	G	G	G	G	G	G	G	G	G	G	G	G	G	G	G	G	G	G	G	G	G	G	G
NZ_CH482381.1	953179		953179	INT	BDAG_03490(105)	hypothetical protein	A		A	C	C	C	C	A	A	A	A	A	A	A	A	A	A	A	A	A	A	A	A	A	A	A	A	A	A	A	A
NZ_CH482381.1	954159		954159	CDS	BDAG_03490	hypothetical protein	C	D292E	C	C	G	C	C	C	C	C	C	C	C	C	C	C	C	C	C	C	C	C	C	C	C	C	C	C	C	C	C
NZ_CH482381.1	1010482		1010482	INT	BDAG_03537(198)	Rieske (2Fe-2S) protein	G		G	G	G	G	G	G	G	G	G	G	G	G	G	G	G	G	G	G	G	G	G	G	G	G	G	G	G	A	A
NZ_CH482381.1	1010610		1010610	INT	BDAG_03538(47)	Outer membrane protein (porin)	A		A	C	C	C	C	A	A	A	A	A	A	A	A	A	A	A	A	A	A	A	A	A	A	A	A	A	A	A	A
NZ_CH482381.1	1017954		1017954	CDS	BDAG_03544	DNA-binding HTH domain-containing protein	G	Q67*	G	G	G	G	G	G	G	G	G	G	G	G	G	G	G	G	G	G	G	G	G	G	G	A	A	A	A	G	G
NZ_CH482381.1	1063045		1063045	CDS	BDAG_03576	RND efflux system outer membrane lipoprotein	G	A487G	G	G	G	G	G	G	G	G	G	G	G	G	G	G	G	G	G	G	G	G	G	G	G	G	C	G	G	G	G
NZ_CH482381.1	1098501		1098501	CDS	BDAG_03605	Major facilitator superfamily (MFS_1)transporter	A	I107V	A	A	A	A	A	A	A	A	A	A	A	G	A	A	A	A	A	A	A	A	A	A	A	A	A	A	A	A	A
NZ_CH482381.1	1213683		1213683	CDS	BDAG_03675	Cytidyltransferase-related	C	W92*	C	C	C	C	C	C	C	C	C	C	C	C	C	C	C	C	C	C	C	C	C	T	T	C	C	C	C	C	C
NZ_CH482381.1	1216698		1216698	INT	BDAG_03680(115)	hypothetical protein	G		G	G	A	G	G	G	G	G	G	G	G	G	G	G	G	G	G	G	G	G	G	G	G	G	G	G	G	G	G
NZ_CH482381.1	1241182		1241182	CDS	BDAG_03702	Signal transduction histidine kinase	A	S230A	C	A	A	A	A	A	A	A	A	A	A	A	A	A	A	A	A	A	A	A	A	A	A	A	A	A	A	A	A
NZ_CH482381.1	1241206		1241206	CDS	BDAG_03702	Signal transduction histidine kinase	G	R222C	G	A	A	A	A	G	G	G	G	G	G	G	G	G	G	G	G	G	G	G	G	G	G	G	G	G	G	G	G
NZ_CH482381.1	1246028		1246028	INT			G		G	G	G	G	G	G	G	G	G	G	A	G	G	G	G	G	G	G	G	G	G	G	G	G	G	G	G	G	G
NZ_CH482381.1	1269513		1269513	CDS	BDAG_03726	Transposase	G	A453V	G	A	A	A	A	G	G	G	G	G	G	G	G	G	G	G	G	G	G	G	G	G	G	G	G	G	G	G	G
NZ_CH482381.1	1378848		1378848	CDS	BDAG_03812	hypothetical protein	C	V324F	C	C	C	C	C	C	C	C	C	C	C	C	C	C	C	C	A	C	C	C	C	C	C	C	C	C	C	C	C
NZ_CH482381.1	1386885		1386885	CDS	BDAG_03819	ABC-type multidrug transport system	G	A197T	G	G	G	G	G	G	G	G	G	G	G	G	G	G	G	G	G	A	G	G	G	G	G	G	G	G	G	G	G
NZ_CH482381.1	1388419		1388419	CDS	BDAG_03820	hypothetical protein	T	I402T	T	C	T	T	T	T	T	T	T	T	T	T	T	T	T	T	T	T	T	T	T	T	T	T	T	T	T	T	T
NZ_CH482381.1	1393756		1393756	CDS	BDAG_03827	Hypothetical protein	A	T21P	A	A	A	A	A	A	A	A	A	A	A	A	A	A	C	A	A	A	A	A	A	A	A	A	A	A	A	A	A
NZ_CH482381.1	1395908		1395908	CDS	BDAG_03828	Xaa-Pro dipeptidyl-peptidase; frameshift	C	P277R	G	C	C	C	C	C	C	C	C	C	C	C	C	C	C	C	C	C	C	C	C	C	C	C	C	C	C	C	C
NZ_CH482381.1	1449125		1449125	CDS	BDAG_03871	Hypothetical protein	A	N366D	A	A	A	A	A	A	A	A	A	A	A	A	A	A	A	A	A	A	A	A	A	A	A	A	A	G	G	A	A
NZ_CH482381.1	1507558		1507558	INT	BDAG_03915(174)	hypothetical protein	C		C	C	C	C	C	C	C	C	C	C	C	C	C	C	C	C	C	C	C	C	C	C	C	T	T	C	C	C	C
NZ_CH482381.1	1603494		1603494	CDS	BDAG_03984	hypothetical protein	A	D247A	A	A	A	A	A	A	A	A	A	A	A	A	A	A	A	A	A	A	A	A	A	A	A	A	A	C	C	A	A
NZ_CH482381.1	1628240		1628240	INT			A		G	A	A	A	A	A	A	A	A	A	A	A	A	A	A	A	A	A	A	A	A	A	A	A	A	A	A	A	A
NZ_CH482381.1	1669785		1669785	CDS	BDAG_04040	Aconitase A	T	D336A	T	T	T	T	T	T	T	T	T	T	T	T	T	T	T	T	T	T	T	T	T	T	T	G	G	T	T	T	T
NZ_CH482381.1	1743035		1743035	CDS	BDAG_04101	hypothetical protein	T	A232A	T	T	T	T	T	T	T	T	T	T	T	T	T	T	T	T	T	T	T	T	T	T	T	T	T	G	G	T	T
NZ_CH482381.1	1760264		1760264	CDS	BDAG_04113	hypothetical protein	A	V167G	A	A	A	A	A	A	A	A	A	A	C	C	C	C	C	C	C	C	C	C	C	A	A	A	A	A	A	A	A
NZ_CH482381.1	1828547		1828547	INT	BDAG_04170(2)	hypothetical protein	C		C	C	C	C	C	C	C	C	C	C	C	C	C	C	C	C	C	C	C	C	C	T	C	C	C	C	C	C	C
NZ_CH482381.1	1940398		1940398	CDS	BDAG_04266	Conserved hypothetical protein	C	Q351Q	C	C	C	C	C	C	C	C	C	C	C	C	C	C	C	C	C	C	C	C	C	C	C	C	C	T	T	C	C
NZ_CH482381.1	1975830		1975830	CDS	BDAG_04293	Molecular chaperone	T	I1008M	T	T	T	T	T	G	G	G	G	G	G	G	G	G	G	G	G	G	G	G	G	G	G	T	T	T	T	T	T
NZ_CH482381.1	1992482		1992482	CDS	BDAG_04309	ABC-type spermidine/putrescine transport system permease component II; frameshift	G	Y254*	G	G	G	G	G	G	G	G	G	G	G	C	G	G	G	G	G	G	G	G	G	G	G	G	G	G	G	G	G
NZ_CH482381.1	2081253		2081253	CDS	BDAG_04379	Flagellar biosynthesis/type III secretorypathway ATPase	T	L87R	T	T	T	T	T	T	T	T	T	T	T	T	T	T	T	T	T	T	T	T	T	T	T	G	G	T	T	T	T
NZ_CH482381.1	2120081		2120081	CDS	BDAG_04407	P pilus assembly protein porin PapC	A	L296L	A	A	A	A	A	A	A	A	A	A	A	A	A	A	A	A	A	A	A	A	A	A	A	A	A	A	A	T	T
NZ_CH482381.1	2169094		2169094	CDS	BDAG_04450	NhaP-type Na+/H+ and K+/H+ antiporter	T	V301A	T	T	T	T	T	C	T	T	T	T	T	T	T	T	T	T	T	T	T	T	T	T	T	T	T	T	T	T	T
NZ_CH482382.1	7321		7321	CDS	BDAG_04460	hypothetical protein	T	K185T	T	G	G	G	G	T	T	T	T	T	T	T	T	T	T	T	T	T	T	T	T	T	T	T	T	T	T	T	T
NZ_CH482382.1	33896		33896	CDS	BDAG_04482	Multidrug resistance efflux pump	C	D166N	T	C	C	C	C	C	C	C	C	C	C	C	C	C	C	C	C	C	C	C	C	C	C	C	C	C	C	C	C
NZ_CH482382.1	99955		99955	CDS	BDAG_04532	Helix-turn-helix, Fis-type	C	R39G	C	C	C	C	C	C	C	C	C	C	C	C	C	C	G	C	C	C	C	C	C	C	C	C	C	C	C	C	C
NZ_CH482382.1	116410		116410	CDS	BDAG_04544	TRAP-type C4-dicarboxylate transport system	A	S232R	A	A	A	A	A	A	A	A	A	A	A	A	A	A	A	A	A	A	A	A	A	A	A	A	A	C	C	A	A
NZ_CH482382.1	181659		181659	CDS	BDAG_04581	Glycosyltransferase	T	I287F	A	T	T	T	T	T	T	T	T	T	T	T	T	T	T	T	T	T	T	T	T	T	T	T	T	T	T	T	T
NZ_CH482382.1	218276		218276	CDS	BDAG_04603	Urea amidolyase-related protein; frameshift	G	R218H	G	G	G	G	G	G	G	G	G	G	G	G	G	G	G	G	G	G	G	G	G	G	G	G	G	A	A	G	G
NZ_CH482382.1	258541		258541	INT			A		A	A	A	A	A	A	A	A	A	A	A	C	A	A	A	A	A	A	A	A	A	A	A	A	A	A	A	A	A
NZ_CH482382.1	276069		276069	CDS	BDAG_04641	hypothetical protein	A	L265R	A	A	A	A	A	A	A	A	A	A	A	A	A	A	A	A	A	A	A	A	A	A	A	A	A	A	A	C	C
NZ_CH482382.1	293040		293040	INT			T		G	T	T	T	T	T	T	T	T	T	T	T	T	T	T	T	T	T	T	T	T	T	T	T	T	T	T	T	T
NZ_CH482382.1	345923		345923	CDS	BDAG_04678	hypothetical protein	G	G374S	G	G	G	G	G	G	G	G	G	G	G	G	G	G	G	G	G	G	G	G	G	G	G	G	G	A	A	G	G
NZ_CH482382.1	361192		361192	CDS	BDAG_04687	hypothetical protein	T	Y269D	T	T	T	T	T	T	T	T	G	T	T	T	T	T	T	T	T	T	T	T	T	T	T	T	T	T	T	T	T
NZ_CH482382.1	502592		502592	CDS	BDAG_04776	Glycine/D-amino acid oxidase	G	H23H	G	G	G	G	A	G	G	G	G	G	G	G	G	G	G	G	G	G	G	G	G	G	G	G	G	G	G	G	G
NZ_CH482382.1	539166		539166	INT	BDAG_04801(95)	ABC transporter ATP-binding protein	A		A	C	C	C	C	A	A	A	A	A	A	A	A	A	A	A	A	A	A	A	A	A	A	A	A	A	A	A	A
NZ_CH482382.1	557670		557670	INT			C		A	C	C	C	C	C	C	C	C	C	C	C	C	C	C	C	C	C	C	C	C	C	C	C	C	C	C	C	C
NZ_CH482382.1	565071		565071	INT			C		T	C	C	C	C	C	C	C	C	C	C	C	C	C	C	C	C	C	C	C	C	C	C	C	C	C	C	C	C
NZ_CH482382.1	624792		624792	CDS	BDAG_04853	Zn-dependent alcohol dehydrogenase	C	T155T	C	C	C	C	C	C	C	C	C	C	C	C	C	C	C	C	C	C	C	C	C	C	C	G	G	C	C	C	C
NZ_CH482382.1	679571		679571	INT	BDAG_04890(180)	hypothetical protein	T		G	T	T	T	T	T	T	T	T	T	T	T	T	T	T	T	T	T	T	T	T	T	T	T	T	T	T	T	T
NZ_CH482382.1	702920		702920	CDS	BDAG_04910	hypothetical protein	T	K161T	T	T	T	T	T	T	T	T	T	T	T	T	T	T	T	T	T	T	T	T	T	T	T	T	T	T	T	G	G
NZ_CH482382.1	820749		820749	INT			T		T	C	C	C	C	T	T	T	T	T	T	T	T	T	T	T	T	T	T	T	T	T	T	T	T	T	T	T	T
NZ_CH482382.1	360650
NZ_CH482382.1	486795
NZ_CH482382.1	487186
NZ_CH482382.1	487195
NZ_CH482382.1	489270
NZ_CH482382.1	489273
NZ_CH482382.1	489276
NZ_CH482382.1	489927
NZ_CH482382.1	489932
NZ_CH482382.1	490157
