# Supplementary material for: High-throughput automated microfluidic sample preparation for accurate microbial genomics
Source: Nat Commun. 2017 Jan 27;8:13919. doi: 10.1038/ncomms13919 (PMC5290157; doi:10.1038/ncomms13919)
Supplement: Supplementary Data 5 — Table of mutations found in each isolate. The numbers in each colony box indicate the allelic fraction. The red and green fill indicate are mutations that passed the filtering threshold (coverage > 6, mapping quality > 45, and allelic fraction > 82), while the clear boxes represent "no calls" that were masked because they did not pass the filtering threshold. Mutations are categorized as synonymous, non-synonymous, and intergenic. AF values for each SNP ranges from 0 to 1, where 0 and 1 represent pure allelic sets while intermediate values indicate loci where minor allelic bases are present (supplementary note 9). [file ncomms13919-s6.xlsx]

## Sheet: Sheet1
PATIENT	Position	Category (CDS=coding sequence, INT=intergenic)	Gene (when intergenic: nucleotides upstream, if smaller than 300bp)	Annotation (From Genebank file)	Base substitution	SYNONYMOUS? (S/N/INT)	Muations found (if CDS)	P1-01	P1-02	P1-03	P1-04	P1-05	P1-06	P1-07	P1-08	P1-09	P1-10	P1-11	P1-12	P1-13	P1-14	P1-15	P1-16	P1-17	P1-18	P1-19	P1-20	P1-21	P1-22	P1-23	P1-24
1	N/A
PATIENT	Position	Category (CDS=coding sequence, INT=intergenic)	Gene (when intergenic: nucleotides upstream, if smaller than 300bp)	Annotation (From Genebank file)	Base substitution	SYNONYMOUS?	Muations found (if CDS)	P2-25	P2-26	P2-27	P2-28	P2-29	P2-30	P2-31	P2-32	P2-33	P2-34	P2-35	P2-36	P2-37	P2-38	P2-39	P2-40	P2-41	P2-42	P2-43	P2-44	P2-45	P2-46	P2-47	P2-48
2	N/A
PATIENT	Position	Category (CDS=coding sequence, INT=intergenic)	Gene (when intergenic: nucleotides upstream, if smaller than 300bp)	Annotation (From Genebank file)	Base substitution	SYNONYMOUS?	Muations found (if CDS)	P3-49	P3-50	P3-51	P3-52	P3-53	P3-54	P3-55	P3-56	P3-57	P3-58	P3-59	P3-60	P3-61	P3-62	P3-63	P3-64
3	N/A
Supplementary Data 5. Table of mutations found in each isolate. The numbers in each colony box indicate the allelic fraction. The red and green fill indicate are mutations that passed the filtering threshold (coverage > 6, mapping quality > 45, and allelic fraction > 82), while the clear boxes represent "no calls" that were masked because they did not pass the filtering threshold. Mutations are c…
PATIENT	Position	Category (CDS=coding sequence, INT=intergenic)	Gene (when intergenic: nucleotides upstream, if smaller than 300bp)	Annotation (From Genebank file)	Ancetral nucleotide	SYNONYMOUS?	Muations found (if CDS)	P4-65	P4-66	P4-67	P4-68	P4-69	P4-70	P4-71	P4-72	P4-73	P4-74	P4-75	P4-76	P4-77	P4-78	P4-79	P4-80	P4-81	P4-82	P4-83	P4-84	P4-85	P4-86	P4-89	P4-90
4	3683373	CDS	PA14_RS16730	ATPase	TC	N	L141P	0	0	0	0	0	0	0	0	0.980392	0	0	0	0	0	0	0	0	0	0	0	1	0	0	0
PATIENT	Position	Category (CDS=coding sequence, INT=intergenic)	Gene (when intergenic: nucleotides upstream, if smaller than 300bp)	Annotation (From Genebank file)	Base substitution	SYNONYMOUS?	Muations found (if CDS)	P5-87	P5-88	P5-91	P5-92	P5-93	P5-94	P5-95	P5-96	P5-97	P5-98	P5-100	P5-101	P5-102	P5-103	P5-104	P5-105	P5-106	P5-107	P5-108	P5-109	P5-110	P5-111	P5-112	P5-117
5	5767436	CDS	PA14_RS26465	Aldehyde Dehydrogenase	CT	N	D421N	0	0.988235	1	0	0.760784	0.54902	1	1	1	0	1	0	0	0.960784	0.988235	0.901961	0.870588	1	1	0.6	0	1	1	0
5	5799979	INT	N/A	N/A	CA	INT	INT	0.94902	0	0	0	0.360784	0	0	0	0	0	0	0.45098	1	0	0	0	0	0	0	0.25098	0.901961	0	0	1
PATIENT	Position	Category (CDS=coding sequence, INT=intergenic)	Gene (when intergenic: nucleotides upstream, if smaller than 300bp)	Annotation (From Genebank file)	Base substitution	SYNONYMOUS?	Muations found (if CDS)	P6-99	P6-113	P6-114	P6-115	P6-116	P6-118	P6-119	P6-120	P6-121	P6-122	P6-123	P6-124
6	N/A
