# Supplementary material for: High-throughput automated microfluidic sample preparation for accurate microbial genomics
Source: Nat Commun. 2017 Jan 27;8:13919. doi: 10.1038/ncomms13919 (PMC5290157; doi:10.1038/ncomms13919)
Supplement: Supplementary Data 6 — Gene set enrichment analysis of the variable region of our Pseudomonas aeruginosa Isolates. Functional categories with different representation in P. aeruginosa variable and core genomes. Second and third column show the number of genes mapping to the category in question in core and variable genomes, respectively. Fourth and fifth column show the fraction of annotated genes mapping to the given category. Only functional categories with false discovery rate corrected p-value < 0.2 are shown. This classification was done with the best-annotated genes according to Gene Ontology (GO) categories and UniRef50. [file ncomms13919-s7.xlsx]

## Sheet: Specific categories (k = 1000)
Supplementary Data 6. Gene set enrichment analysis of the variable region of our Pseudomonas aeruginosa Isolates. Functional categories with different representation in P. aeruginosa variable and core genomes. Second and third column show the number of genes mapping to the category in question in core and variable genomes, respectively. Fourth and fifth column show the fraction of annotated genes…
	GO category	# genes in core	# genes in variable	fraction of core genes mapped	fraction of variable genes mapped	p_value	q_value
Biological process	GO:0015074|BP|05|DNA integration	2	101	0.00140746	0.186347	7.62084e-60	2.14908e-57
	GO:0006313|BP|03|transposition, DNA-mediated	3	50	0.00211119	0.0922509	1.7851e-27	5.01613e-25
	GO:1990267|BP|03|response to transition metal nanoparticle	1	11	0.00070373	0.0202952	3.24409e-06	0.000908346
	GO:0006412|BP|05|translation	99	9	0.0696692	0.0166052	6.82723e-06	0.0019048
	GO:0009307|BP|05|DNA restriction-modification system	0	7	0	0.0129151	0.000109659	0.0304853
	GO:0061077|BP|06|chaperone-mediated protein folding	1	8	0.00070373	0.0147601	0.00017841	0.0494195
	GO:0010038|BP|04|response to metal ion	4	11	0.00281492	0.0202952	0.000227542	0.0628016
	GO:0043711|BP|04|pilus organization	3	10	0.00211119	0.0184502	0.000234179	0.0643993
	GO:0032508|BP|07|DNA duplex unwinding	11	16	0.00774103	0.0295203	0.000488063	0.133729
	total annotated genes	1421	542
Molecular function
	GO:0004803|MF|02|transposase activity	1	50	0.000604961	0.0806452	1.08345e-29	2.90365e-27
	GO:0000150|MF|02|recombinase activity	0	13	0	0.0209677	2.246e-08	5.99681e-06
	GO:0003697|MF|06|single-stranded DNA binding	5	13	0.0030248	0.0209677	5.51091e-05	0.014659
	GO:0003735|MF|02|structural constituent of ribosome	57	4	0.0344828	0.00645161	0.000404073	0.107079
	GO:0019843|MF|05|rRNA binding	42	1	0.0254083	0.0016129	0.000406224	0.107243
	GO:0016857|MF|04|racemase and epimerase activity, acting on carbohydrates and derivatives	3	9	0.00181488	0.0145161	0.000681958	0.179355
	total annotated genes	1653	640
	total genes on regions	5403	5107
