# Supplementary material for: High-throughput automated microfluidic sample preparation for accurate microbial genomics
Source: Nat Commun. 2017 Jan 27;8:13919. doi: 10.1038/ncomms13919 (PMC5290157; doi:10.1038/ncomms13919)
Supplement: Supplementary Data 7 — Details of genes in the two categories, GO:1990267 and GO:0010038 (response to transition metal nanoparticle and response to metal ion, respectively). 10/11 genes in these categories are response genes to mercury reported to result in mercury resistance. [file ncomms13919-s8.xlsx]

## Sheet: Sheet1
Supplementary Data 7. Details of genes in the two categories, GO:1990267 and GO:0010038 (response to transition metal nanoparticle and response to metal ion, respectively). 10/11 genes in these categories are response genes to mercury reported to result in mercury resistance.
GO:1990267|BP|03|response to transition metal nanoparticle
UniRef50 ID	Gene	Organism	Description
UniRef50_A0A024EKX0	MerD	Pseudomonas mandelii JR-1	Mercuric resistence transcriptional repressor protein
UniRef50_C6BQJ2	CopC	Ralstonia pickettii	Copper resistance protein
UniRef50_F4G9N5	MerP	Alicycliphilus denitrificans	Periplasmic mercury ion-binding protein
UniRef50_P00392	MerA	Pseudomonas aeruginosa	Mercuric reductase
UniRef50_P04129	MerP	Shigella flexneri	Mercuric transport protein periplasmic component
UniRef50_P08332	MerA	Shigella flexneri	Mercuric reductase
UniRef50_P0A219	MerT	Salmonella typhi	Mercuric transport protein
UniRef50_P0A2Q6	MerD	Salmonella typhi	HTH-type transcriptional regulator
UniRef50_P0A2Q8	MerR	Salmonella typhi	Mercuric resistance operon regulatory protein
UniRef50_P13111	MerR	Serratia marcescens	Mercuric resistance operon regulatory protein
UniRef50_Q52107	MerP	Acinetobacter calcoaceticus	Mercuric transport protein periplasmic component
GO:0010038|BP|04|response to metal ion
UniRef50 ID	Gene	Organism	Description
UniRef50_A0A024EKX0	MerD	Pseudomonas mandelii JR-1	Mercuric resistence transcriptional repressor protein
UniRef50_C6BQJ2	CopC	Ralstonia pickettii	Copper resistance protein
UniRef50_F4G9N5	MerP	Alicycliphilus denitrificans	Periplasmic mercury ion-binding protein
UniRef50_P00392	MerA	Pseudomonas aeruginosa	Mercuric reductase
UniRef50_P04129	MerP	Shigella flexneri	Mercuric transport protein periplasmic component
UniRef50_P08332	MerA	Shigella flexneri	Mercuric reductase
UniRef50_P0A219	MerT	Salmonella typhi	Mercuric transport protein
UniRef50_P0A2Q6	MerD	Salmonella typhi	HTH-type transcriptional regulator
UniRef50_P0A2Q8	MerR	Salmonella typhi	Mercuric resistance operon regulatory protein
UniRef50_P13111	MerR	Serratia marcescens	Mercuric resistance operon regulatory protein
UniRef50_Q52107	MerP	Acinetobacter calcoaceticus	Mercuric transport protein periplasmic component
