# Supplementary material for: High-throughput automated microfluidic sample preparation for accurate microbial genomics
Source: Nat Commun. 2017 Jan 27;8:13919. doi: 10.1038/ncomms13919 (PMC5290157; doi:10.1038/ncomms13919)
Supplement: Supplementary Data 8 — List of resistance mutations. Resistance mutations were found in subjects 1, 3, 4, and 5 for imipenem (IPM) or ciprofloxacin (CIP). All isolates from each patient had identical resistance mutations and phenotypic resistance to the antibiotics. [file ncomms13919-s9.xlsx]

## Sheet: Sheet1
Supplementary Data 8. List of resistance mutations. Resistance mutations were found in subjects 1, 3, 4, and 5 for imipenem (IPM) or ciprofloxacin (CIP). All isolates from each patient had identical resistance mutations and phenotypic resistance to the antibiotics.
		IPM		CIP
Strains	Resistance	mexR		gyrA	parC	gyrB
24/24 isolates in PA1	IPM, CIP	V126E		T83I	S87L
24/24 isolates in PA2	NONE	x		x	x	x
16/16 isolates in PA3	CIP	x		T83I	S87L	x
24/24 isolates in PA4	IPM	V126E		x	x	x
24/24 isolates in PA5	NONE	x		x	x	x
12/12 isolates in PA6	CIP	x		x	x	S466Y
