# Supplementary material for: High-throughput automated microfluidic sample preparation for accurate microbial genomics
Source: Nat Commun. 2017 Jan 27;8:13919. doi: 10.1038/ncomms13919 (PMC5290157; doi:10.1038/ncomms13919)
Supplement: Supplementary Data 9 — Table of de novo assembly statistics of our low-input (~10^4 cells) soil microcolonies processed using our device. Our Pseudomonas assemblies were more contiguous than recently reported draft environmental Pseudomonas assemblies produced from sequence libraries prepared by standard, high-input methods. The draft assemblies compared are from Winsor, G. L. et al. Nucleic Acids Res. 44, D646-653 (2015). [file ncomms13919-s10.xlsx]

## Sheet: Filtered_cov_length_stats
Supplementary Data 9. Table of de novo assembly statistics of our low-input (~10^4 cells) soil microcolonies processed using our device. Our Pseudomonas assemblies were more contiguous than recently reported draft environmental Pseudomonas assemblies produced from sequence libraries prepared by standard, high-input methods. The draft assemblies compared are from Winsor, G. L. et al. Nucleic Acids…
		Our Study					Published Assemblies on NCBI
samples	organism	N50 (bp)	Largest Contig (bp)	Total Length (bp)	GC (%)		N50 (bp)	Total Length (bp)	GenBank assembly accession
CD6	Pseudomonas sp. GM78	347052	1152193	6544117	59.04		57174	7287561	GCA_000282475.1
CD9	Pseudomonas chlororaphis GP72	308741	571008	6444770	60.45		40509	6629881	GCA_000237045.2
CD11	Pseudomonas sp. GM16	209156	510820	6496978	59.41		122673	6550518	GCA_000282155.1
CD13	Pseudomonas sp. GM74	339367	911230	6692556	59.64		75201	6104277	GCA_000282455.1
CD18	Pseudomonas chlororaphis GP72	293004	850614	6427234	61.27		40509	6629881	GCA_000237045.2
CD21	Pseudomonas sp. GM16	209156	544659	6487866	59.41		122673	6550518	GCA_000282155.1
CD25	Pseudomonas sp. GM74	382109	825690	6749403	59.72		75201	6104277	GCA_000282455.1
CD26	Variovorax sp. CF313	524500	980681	7308890	66.23		65214	6029174	GCA_000282635.1
CD27	Pseudomonas sp. GM74	319334	910854	6679790	59.64		75201	6104277	GCA_000282455.1
CD28	Pseudomonas sp. GM78	368255	617459	6432614	59.07		57174	7287561	GCA_000282475.1
CD29	Serratia proteamaculans S4	4202	46516	7725873	55.59		-	-	-
CD35	Pseudomonas sp. GM74	372180	889133	6751657	59.73		75201	6104277	GCA_000282455.1
CD37	Pseudomonas sp. GM74	246728	825257	6759393	59.72		75201	6104277	GCA_000282455.1
CD39	Pseudomonas fragi B25	181716	564849	5091447	56.44		36792	5020393	GCA_000250615.1
