# Supplementary material for: High-throughput automated microfluidic sample preparation for accurate microbial genomics
Source: Nat Commun. 2017 Jan 27;8:13919. doi: 10.1038/ncomms13919 (PMC5290157; doi:10.1038/ncomms13919)
Supplement: Supplementary Data 10 — WGS library construction cost survey. Library construction costs on average $269 dollars per sample at these sequencing centres. [file ncomms13919-s11.xlsx]

## Sheet: Sheet1
Supplementary Data 10. WGS library construction cost survey. Library construction costs on average $269 dollars per sample at these sequencing centers.
	WGS library construction cost*
	Nextera	TruSeq	unspecified
MIT BioMicroCenter	225	225
UBC Biomedical Research Centre		202
UCDavis Geomics Core			370
Harvard FAS Center for Systems Biology			300
Duke Genome Center		187
OSU Center for Genome Research and Biocomputing		217
Yale Stem Cell Center			252
Cornell Univ. Institute of Biotechnology		400
Mt. Sinai Genome Center		250
Columbia University Medical Center (imputed)		329
mean values	269
* exclusive of DNA extraction
