# Supplementary material for: High-throughput automated microfluidic sample preparation for accurate microbial genomics
Source: Nat Commun. 2017 Jan 27;8:13919. doi: 10.1038/ncomms13919 (PMC5290157; doi:10.1038/ncomms13919)
Supplement: Supplementary Data 11 — Cost estimate for microfluidic WGS sample preparation. The cost here is a direct cost that includes realistic technician labor, pipet tips, and the reagent cost, but excludes institutional facilities and administrative expenses and any profit margin or recoupment of development expenses. [file ncomms13919-s12.xlsx]

## Sheet: Sheet1
Supplementary Data 11. Cost estimate for microfluidic WGS sample preparation. The cost here is a direct cost that includes realistic technician labor, pipet tips, and the reagent cost, but excludes institutional facilities and administrative expenses and any profit margin or recoupment of development expenses.
Semi automation
Single Device use
item	cost/unit	Unit/Run	Runs/Unit	Cost/library
microfluidic chip (96 libraries)	500	1	1	5.20833
technician labor /hr	100	4	1	4.16667
transposase enzyme	48	1	1	0.5
filter-tip pipet tips	0.1	192	1	0.2
chip controller (5 year life)	15000	1	1000	0.15625
mulit-channel pipet (5 year life)	1000	1	1000	0.0104167
buffers and PCR reagents	500	1	500	0.0104167
Beads	1300	1	1500	0.00902778
Total				10.2611
Full automation
Reuse washed device
item	cost/unit	Unit/Run	Runs/Unit	Cost/library
technician labor /hr	100	1	1	1.04167
transposase enzyme	48	1	1	0.5
microfluidic chip (96 libraries)	500	1	20	0.260417
filter-tip pipet tips	0.1	192	1	0.2
chip controller (5 year life)	15000	1	1000	0.15625
mulit-channel pipet (5 year life)	1000	1	1000	0.0104167
buffers and PCR reagents	500	1	500	0.0104167
Beads	1300	1	1500	0.00902778
Total				2.18819
