# Supplementary material for: High-throughput automated microfluidic sample preparation for accurate microbial genomics
Source: Nat Commun. 2017 Jan 27;8:13919. doi: 10.1038/ncomms13919 (PMC5290157; doi:10.1038/ncomms13919)
Supplement: Supplementary Data 12 — Putative sites of horizontally transferred sequences. Table of blast results showing contigs from patient isolates containing DNA sequences with extensive homology to multiple database hits (Pseudomonas aeruginosa PA14, other bacterial, and Pseudomonas phage genomes). BlastN was used to identify homologous regions in de novo assembled contigs. Pseudomonas aeruginosa host gene, identified by BlastX with 100% identity, for contigs with both viral and bacterial sequences are shown in parentesis. Strains from P01, P02, and P06 both showed sequence highly complementary to a ~10kb segment of Alicycliphilus denitrificans BC containing several genes associated with genetic mobility (ALIDE_RS19890, "integrating conjugative element protein"; ALIDE_RS19895, "integrase"; ALIDE_RS19900, "single-stranded DNA-binding protein"), and the P03 strain has a ~5kb region homologous to the same Alicyliphilus strain that encodes a predicted helicase (ALIDE_RS19940). [file ncomms13919-s13.xlsx]

## Sheet: Sheet3 (2)
Supplementary Data 12. Putative sites of horizontally transferred sequences. Table of blast results showing contigs from patient isolates containing DNA sequences with extensive homology to multiple database hits (Pseudomonas aeruginosa PA14, other bacterial, and Pseudomonas phage genomes). BlastN was used to identify homologous regions in de novo assembled contigs. Pseudomonas aeruginosa host ge…
Patient 1
Contig Length (bp)	72645
Coverage	25.19
Organism	Identity %	Alignment Length (bp)	mismatch (bp)	# gap opens	Start Query	End Query	Start Target	End Target	E-value	Bit score
Pseudomonas aeruginosa PA14 (type VI secretion system)	99.2	31255	247	2	41392	72645	3063620	3032367	0	55234
Pseudomonas phage JBD30	99.99	21319	2	0	15927	37245	21320	2	0	38438
Pseudomonas phage DMS3	97.6	10561	252	1	18376	28936	18427	7868	0	17901
Pseudomonas phage MP38	94.56	10377	561	3	4214	14589	36885	26511	0	16161
Contig Length (bp)	504024
Coverage	18.53
Organism	Identity %	Alignment Length (bp)	mismatch (bp)	# gap opens	Start Query	End Query	Start Target	End Target	E-value	Bit score
Pseudomonas aeruginosa PA14	99.44	274930	1466	23	24743	299618	2120707	2395626	0	488900
Alicycliphilus denitrificans BC	91.64	9701	745	22	410559	420228	4179242	4169577	0	13798
Patient 2
Contig Length (bp)	14135
Coverage	19.11
Organism	Identity %	Alignment Length (bp)	mismatch (bp)	# gap opens	Start Query	End Query	Start Target	End Target	E-value	Bit score
Pseudomonas aeruginosa PA14 (dihydrolipoyl dehydrogenase, sodium:alanine symporter)	98.79	6792	81	1	7345	14135	3150187	3156978	0	11876
Pseudomonas phage MP38	93.7	7344	459	2	1	7344	29546	36885	0	11151
Pseudomonas phage JBD30	91.13	7348	631	7	1	7344	29616	36946	0	10300
Pseudomonas phage DMS3	93.13	5924	403	2	1	5922	29150	35071	0	8843
Contig Length (bp)	187732
Coverage	18.08
Organism	Identity %	Alignment Length (bp)	mismatch (bp)	# gap opens	Start Query	End Query	Start Target	End Target	E-value	Bit score
Pseudomonas aeruginosa PA14	98.96	77560	738	16	110176	187732	2728313	2805806	0	136200
Alicycliphilus denitrificans BC	91.51	9701	758	22	77824	87493	4179242	4169577	0	13741
Patient 3
Contig Length (bp)	89834
Coverage	23.5
Organism	Identity %	Alignment Length (bp)	mismatch (bp)	# gap opens	Start Query	End Query	Start Target	End Target	E-value	Bit score
Pseudomonas aeruginosa PA14 (fibrial assembly protein)	98.9	26504	270	4	3797	30280	5487286	5513788	0	46486
Pseudomonas phage JBD30	91.92	3798	303	2	1	3796	33151	36946	0	5460
Pseudomonas phage MP38	91.7	3796	314	1	1	3796	33091	36885	0	5422
Pseudomonas phage DMS3	93.31	2407	156	3	1	2405	32695	35098	0	3606
Contig Length (bp)	183809
Coverage	16.97
Organism	Identity %	Alignment Length (bp)	mismatch (bp)	# gap opens	Start Query	End Query	Start Target	End Target	E-value	Bit score
Pseudomonas aeruginosa PA14	98.86	85972	936	18	1	85938	2309821	2395783	0	150600
Alicycliphilus denitrificans BC	92.48	4709	348	4	175440	180147	4186442	4181739	0	6884
Patient 4
Contig Length (bp)	161312
Coverage	17.47
Organism	Identity %	Alignment Length (bp)	mismatch (bp)	# gap opens	Start Query	End Query	Start Target	End Target	E-value	Bit score
Pseudomonas aeruginosa PA14 (membrane protein)	98.58	75519	1011	18	35861	111327	2583274	2658780	0	131300
Pseudomonas phage phi297	97.27	1651	45	0	123742	125392	10645	12295	0	2774
Patient 5
Contig Length (bp)	259144
Coverage	18.36
Organism	Identity %	Alignment Length (bp)	mismatch (bp)	# gap opens	Start Query	End Query	Start Target	End Target	E-value	Bit score
Pseudomonas aeruginosa PA14 (isocitrate dehydrogenase)	99.32	62214	395	8	39001	101188	2583245	2645457	0	110300
Pseudomonas phage phi297	94.28	3095	158	11	167325	170406	19856	22944	0	4751
Patient 6
Contig Length (bp)	412106
Coverage	8.52
Organism	Identity %	Alignment Length (bp)	mismatch (bp)	# gap opens	Start Query	End Query	Start Target	End Target	E-value	Bit score
Pseudomonas aeruginosa PA14 (Rhs family protein)	99.17	88866	721	12	1	88854	2545508	2634371	0	156900
Alicycliphilus denitrificans BC	91.62	9701	747	22	344696	354365	4179242	4169577	0	13789
Pseudomonas phage phiCTX	95	7097	307	3	153363	160459	23614	16566	0	11229
Pseudomonas phage phi297	92.05	5545	437	2	128363	133905	36306	41848	0	8006
