# Supplementary material for: High-throughput automated microfluidic sample preparation for accurate microbial genomics
Source: Nat Commun. 2017 Jan 27;8:13919. doi: 10.1038/ncomms13919 (PMC5290157; doi:10.1038/ncomms13919)
Supplement: Supplementary Data 13 — Table of de novo assembly statistics of clinical pseudomonas aeruginosa isolates processed using our device. The input was 50 pg of purified genomic DNA, and each isolate was sequenced to about 50x mean coverage. [file ncomms13919-s14.xlsx]

## Sheet: Filtered_cov_length_stats
Supplementary Data 13. Table of de novo assembly statistics of clinical pseudomonas aeruginosa isolates processed using our device. The input was 50 pg of purified genomic DNA, and each isolate was sequenced to about 50x mean coverage.
Patient Subject	Isolate ID	N50(bp)	Largest Contig (bp)	Total Length (bp)	GC (%)
1	1	114845	456890	6795024	66.24
	2	159070	603925	6793896	66.24
	3	90009	603925	6792123	66.25
	4	103465	601755	6796224	66.24
	5	138205	456958	6792655	66.24
	6	110612	362625	6794356	66.24
	7	101625	362625	6794291	66.24
	8	88699	309018	6795720	66.24
	9	86468	251340	6794079	66.24
	10	89274	353556	6787220	66.25
	11	101893	331056	6793527	66.24
	12	93871	353551	6796699	66.24
	13	128392	424044	6794119	66.24
	14	89136	346908	6794600	66.24
	15	109546	603925	6795925	66.24
	16	48114	192260	6793676	66.24
	17	81040	330827	6806006	66.24
	18	101908	369404	6793941	66.24
	19	132374	603964	6794872	66.24
	20	114845	603925	6795313	66.24
	21	210648	523876	6794001	66.24
	22	114845	403684	6794011	66.24
	23	91781	290205	6795453	66.24
	24	76326	299931	6794949	66.24
2	25	53355	198533	6757184	66.11
	26	61824	231746	6754006	66.11
	27	153771	500746	6770555	66.09
	28	122041	370748	6771003	66.09
	29	153771	370748	6771164	66.09
	30	116839	371755	6769369	66.1
	31	81983	296955	6771384	66.1
	32	32143	122035	6765495	66.09
	33	45339	176850	6766934	66.09
	34	76298	280171	6768800	66.09
	35	56395	234125	6769399	66.09
	36	84645	340391	6771953	66.1
	37	97246	370694	6767400	66.1
	38	60835	241155	6769440	66.09
	39	40445	215560	6780559	66.08
	40	26337	137848	6758877	66.08
	41	42065	176850	6771073	66.09
	42	62128	261646	6770800	66.1
	43	45574	155672	6769504	66.1
	44	63173	198624	6769977	66.09
	45	72669	261660	6770639	66.1
	46	55339	272319	6770592	66.1
	47	33817	155637	6769445	66.1
	48	122035	370694	6770869	66.1
3	49	135743	366845	6587253	66.16
	50	130861	405701	6587201	66.16
	51	135745	370922	6589116	66.16
	52	183809	350495	6587441	66.16
	53	90078	281596	6587785	66.16
	54	106341	358405	6588708	66.16
	55	76525	301530	6587309	66.16
	56	114914	247086	6589841	66.16
	57	135870	308603	6587723	66.16
	58	129412	304715	6589454	66.16
	59	132147	344741	6589940	66.16
	60	129412	358434	6590291	66.16
	61	76778	241718	6585218	66.16
	62	102355	338142	6588811	66.16
	63	49341	237090	6587337	66.15
	64	72432	241697	6605516	66.16
4	65	106210	333527	6317853	66.53
	66	122054	325173	6317811	66.53
	67	80493	342197	6317989	66.53
	68	113788	214213	6321331	66.53
	69	75498	248331	6319972	66.53
	70	65992	199025	6316618	66.53
	71	55863	209408	6316785	66.53
	72	84650	316960	6315788	66.53
	73	103512	381877	6319887	66.53
	74	91026	195673	6319437	66.53
	75	84775	326895	6317819	66.53
	76	110013	245376	6317824	66.53
	77	71258	195677	6317708	66.53
	78	88776	349765	6315800	66.53
	79	179744	445865	6317905	66.53
	80	178342	381877	6319182	66.53
	81	180765	445723	6318712	66.53
	82	127631	386460	6319589	66.53
	83	161312	576690	6319549	66.53
	84	142035	375246	6317635	66.53
	85	96871	369717	6319107	66.53
	86	73870	266647	6318023	66.53
	89	159187	483346	6319309	66.53
	90	127397	508283	6316793	66.53
5	87	100925	298989	6297887	66.52
	88	172750	401945	6295316	66.52
	91	193437	498530	6297451	66.52
	92	81482	299157	6298012	66.52
	93	90702	339126	6295952	66.52
	94	90874	367781	6296287	66.52
	95	106640	373050	6299596	66.52
	96	142064	402068	6297382	66.52
	97	115528	510764	6297778	66.52
	98	178550	342612	6296450	66.52
	100	95721	367798	6294177	66.52
	101	67526	298970	6295876	66.52
	102	95783	308375	6296931	66.52
	103	115483	299274	6298019	66.52
	104	112043	308375	6296683	66.52
	105	113916	411860	6298541	66.52
	106	115511	373050	6299475	66.52
	107	74833	237089	6296028	66.52
	108	77827	337801	6301701	66.52
	109	64343	274170	6297128	66.52
	110	46694	273911	6295438	66.52
	111	77019	280725	6297999	66.52
	112	123301	360227	6297782	66.52
	117	30076	152597	6293510	66.51
6	99	86990	412094	6885760	66.04
	113	68777	409125	6883736	66.04
	114	46160	331952	6881186	66.03
	115	57930	412094	6887757	66.03
	116	42084	263903	6883318	66.03
	118	26473	201243	6877307	66.03
	119	33909	335091	6881395	66.04
	120	47665	412084	6882624	66.04
	121	130913	414808	6883834	66.04
	122	106387	412094	6883892	66.04
	123	108210	367845	6888296	66.03
	124	46153	269446	6882383	66.03
